# Supplementary material for: Similar Responses of Relatively Salt-Tolerant Plants to Na and K during Chloride Salinity: Comparison of Growth, Water Content and Ion Accumulation
Source: Life (Basel). 2022 Oct 11;12(10):1577. doi: 10.3390/life12101577 (PMC9605674; doi:10.3390/life12101577)
Supplement: Supplementary file 1 [file life-12-01577-s001.zip]

Archive with 1 entries (1 files):
- life-1966976-supplementary.pdf
